# Supplementary material for: Low-Dose Empagliflozin Improves Systolic Heart Function after Myocardial Infarction in Rats: Regulation of MMP9, NHE1, and SERCA2a
Source: Int J Mol Sci. 2021 May 21;22(11):5437. doi: 10.3390/ijms22115437 (PMC8196699; doi:10.3390/ijms22115437)
Supplement: Supplementary file 1 [file ijms-22-05437-s001.zip]

Archive with 1 entries (1 files):
- ijms-1211563-supplementary.pdf
